# Supplementary material for: Machine Learning-Empowered Real-Time Acoustic Trapping: An Enabling Technique for Increasing MRI-Guided Microbubble Accumulation
Source: Sensors (Basel). 2024 Sep 30;24(19):6342. doi: 10.3390/s24196342 (PMC11478462; doi:10.3390/s24196342)
Supplement: Supplementary file 1 [file sensors-24-06342-s001.zip]

Archive with 2 entries (2 files):
- Video S1-Simulated fluid flow velocity in a microvessel (Ø40 μm) using COMSOL..mp4
- Video S2- Microbubbles (with negative ACF) trapping process in a microvessel (Ø40 μm) via a twin trap..mp4
